# Supplementary material for: Structural Studies of Water-Insoluble β-Glucan from Oat Bran and Its Effect on Improving Lipid Metabolism in Mice Fed High-Fat Diet
Source: Nutrients. 2021 Sep 18;13(9):3254. doi: 10.3390/nu13093254 (PMC8467107; doi:10.3390/nu13093254)
Supplement: Supplementary file 1 [file nutrients-13-03254-s001.zip]

Archive with 1 entries (1 files):
- nutrients-1356503-supplementary.pdf
